# Supplementary material for: A bioclimatic characterization of high elevation habitats in the Alborz mountains of Iran
Source: Alp Bot. 2018 Feb 6;128(1):1–11. doi: 10.1007/s00035-018-0202-9 (PMC5856880; doi:10.1007/s00035-018-0202-9)
Supplement: Supplementary file 1 — Table S1 Vegetation relevés for the uppermost patches of the Hyrcanian forest in sheltered locations at the north-slope of the Central Alborz (Klein and Lacoste 1989) (XLSX 43 KB) [file 35_2018_202_MOESM1_ESM.xlsx]

## Sheet: Aceri hyrcani quercetum macrant
Tab. S1
					ACERI HYRCANI-QUERCETUM MACRANTHERAE Klein et Lacoste 1989 (typus nominis : relevé 319)
				sous-association :	festucetosum (thermophile)								agropyretosum (mesophile)											polystichetosum (orophile)
	Code espèces :	Fréquence absolue :	Fréquence relative (%) :	No. relevé :	338	342	335	341	340	339	336	337	307	316	319	318	308	317	311	309	320	310	314	239	313	240	237	242	241
				Localité : (Djir.=Djirtchal,Kale.=Kalenov)	Kale.	Kale.	Kale.	Kale.	Kale.	Kale.	Kale.	Kale.	Djir.	Djir.	Djir.	Djir.	Djir.	Djir.	Djir.	Djir.	Djir.	Djir.	Djir.	Djir.	Djir.	Djir.	Djir.	Djir.	Djir.
				Altitude (m. s. m.):	2370	2410	2670	2520	2600	2670	2650	2600	2700	2670	2650	2620	2680	2640	2760	2670	2620	2670	2700	2850	2830	2800	2760	2770	2850
				Exposition :	N	N	N-NO	N	N-NO	NO	N-NO	NO	N-NE	N	N-E	N-E	N-E	N-NE	N-NE	N	N-NE	N-E	N-E	N-E	N-E	N	N	N-NE	N-E
				Pente (o) :	40	35	33	43	38	40	24	34	36	30	33	45	35	40	30	35	30	35	30	42	30	38	53	25	36
				Surface (m2) :	300	100	70	80	150	85	80	90	20	60	120	60	80	210	60	70	80	70	100	60	30	50	100	60	50
				Recouvrement arboré-arbustif (%) :	80	70	40	90	75	60	85	65	80.	75	15	10	20	15	85	70	40	75	10	60	60	85	100	70	80
				Recouvrement herbacé (%) :	45	60	45	60	40	40	35	45	quelq.	80	75	90	70	90	70	100	75	95	100	75	90	65	30	60	70
				Espèces caractéristiques :
	556	25	100	Quercus macranthera Fisch. & Mey.	+	+	+	4-4	3-3	5-5	4-4	1-1	+	+	5-5	+	2-2	+	5-5	4-4	3-3	5-5	4-4	4-4	5-5	5-5	2-2	5-5	4-4
	7	25	100	Acer hyrcanum Fisch. & Mey. ex Hohen.	+	3-3	1-1	+	+	+	1-1	+	+	3-3	+	+	3-3	2-2	+	+	2-2	+	+	+	+	+	1-1	+	+
	427	9	36	Lonicera caucasica Pall.	.	.	.	.	.	.	.	.	.	.	.	+	+	+	+	+	.	+	+	.	+	.	.	+	.
	358	8	32	Hesperis hyrcana Boiss. & Hohen.	+	.	+	.	.	+	.	.	+	.	+	+	+	+	.	.	.	.	.	.	.	.	.	.	.
	419	3	12	Lilium ledebourii Boiss.	+	.	.	.	.	.	.	+	.	.	.	.	+	.	.	.	.	.	.	.	.	.	.	.	.
				Différentielles (s/ass. festucetosum) :
	741	13	52	Festuca drymeja Mert. & Koch	+	+	+	+	+	+	+	+	+	+	.	.	+	.	+	.	.	+	.	.	.	.	.	.	.
	228	9	36	Cystopteris fragilis (L.) Bernh.	+	+	+	+	+	+	+	+	.	.	.	.	.	.	.	.	.	.	.	.	.	.	.	+	.
	268	7	28	Epilobium montanum L.	+	.	+	.	+	.	.	+	+	+	.	.	+	.	.	.	.	.	.	.	.	.	.	.	.
	411	6	24	Vicia crocea (Desf.) B. Fedtschenko	+	.	+	+	+	.	+	+	.	.	.	.	.	.	.	.	.	.	.	.	.	.	.	.	.
				Différentielles (s/ass. agropyretosum) :
	21	9	36	Agropyrum longearistatum (Boiss.) Boiss.	+	.	+	.	.	.	.	.	.	+	+	+	.	+	.	.	1-1	.	+	.	1-1	.	.	.	.
	551	8	32	Tanacetum parthenium (L.) Schultz	.	.	.	.	.	.	.	.	+	.	+	+	+	+	+	+	.	+	.	.	.	.	.	.	.
	593	8	32	Salvia glutinosa L.	.	.	.	.	.	.	.	.	.	+	+	+	+	+	.	.	+	+	+	.	.	.	.	.	.
	778	6	24	Sanicula europaea L.	+	.	.	.	.	.	.	.	.	+	.	.	+	.	.	.	+	+	+	.	.	.	.	.	.
	309	4	16	Galium aparine L.	.	.	.	.	.	.	.	.	.	+	+	+	.	+	.	.	.	.	.	.	.	.	.	.	.
				Différentielles (s/ass. polystichetosum)
	552	8	32	Tanacetum coccineum (Willd) Grier.
				subsp. coccineum	.	.	.	.	.	.	.	.	.	.	.	.	.	.	.	.	+	.	+	+	+	+	+	+	+
	532	6	24	Polystichum lobatum (Huds.) Chevall.	.	.	.	.	.	.	+	+	.	.	.	.	.	.	.	.	.	.	.	+	.	+	+	.	+
	716	6	24	Silene italica (L.) Pers.	.	.	.	.	.	.	.	.	.	.	.	.	.	.	.	.	.	.	.	+	+	+	+	+	+
	498	5	20	Pedicularis sibthorpii Boiss.	.	.	.	.	+	.	.	.	.	.	.	.	.	.	.	.	+	.	.	+	+	+	.	.	.
	135	4	16	Bupleurum falcatum L.	.	.	.	.	.	.	.	.	.	.	.	.	.	.	.	.	.	.	.	.	+	+	+	+	.
				Caractéristiques des Rhododendro-Fagetalia
				et du Rubo-Fagion orientalis :
	492	21	84	Paeonia wittmanniana Stev.	+	+	+	+	+	+	+	+	.	+	+	.	+	+	+	+	+	+	+	.	.	+	+	+	+
	773	19	76	Polygonatum orientale Desf.	.	.	+	.	.	+	.	+	+	+	+	+	+	+	+	+	.	+	+	1-1	+	1-1	+	+	+
	413	18	72	Lathyrus roseus Stev.	.	+	.	3-3	+	.	.	+	+	+	1-1	3-3	1-1	.	3-3	2-2	1-1	2-2	.	.	4-4	+	2-2	+	+
	622	15	60	Sedum stoloniferum Gmel.	+	.	+	+	+	.	+	+	+	+	.	.	+	+	+	+	.	.	.	.	.	+	+	.	+
	298	14	56	Fagus orientalis Lipsky	+	3-3	.	+	3-3	.	+	.	4-4	+	+	.	+	.	+	1-1	2-2	+	3-3	.	.	.	.	.	.
	324	13	52	Geranium gracile Ledeb.	2-2	1-1	+	+	+	1-1	+	+	.	+	.	+	+	+	.	.	.	.	+	.	.	.	.	.	.
	511	1	4	Phuopsis stylosa (Trin) Hook F.	.	.	.	.	.	.	.	.	.	.	.	.	.	+	.	.	.	.	.	.	.	.	.	.	.
	243	1	4	Daphne pontica L.	.	.	.	+	.	.	.	.	.	.	.	.	.	.	.	.	.	.	.	.	.	.	.	.	.
				Caractéristiques des Fagetalia
				et unités subordonnées :
	147	23	92	Calamintha grandiflora (L.) Moench.	+	+	+	+	+	+	1-1	1-1	+	+	+	+	1-1	+	+	+	+	.	+	.	+	+	+	+	+
	589	20	80	Stellaria holostea L.	+	.	+	+	+	.	+	+	+	+	+	.	+	+	+	+	+	.	+	+	+	+	.	+	+
	155	20	80	Cardamine impatiens L.	+	+	+	+	+	+	+	+	1-1	+	+	+	+	2-2	+	+	.	+	+	.	+	.	+	.	.
	314	20	80	Galium odoratum (L.) Scop.	+	+	+	+	+	+	+	+	2-2	+	+	+	+	.	+	.	+	+	.	.	.	+	+	+	+
	150	20	80	Campanula latifolia L.	+	+	.	+	.	.	.	+	+	+	+	+	+	+	+	.	+	+	+	2-2	+	+	+	+	2-2
	154	4	16	Cardamine bulbifera (L.) Crantz	.	.	+	.	.	.	.	.	.	+	.	.	.	.	+	.	+	.	.	.	.	.	.	.	.
	451	1	4	Moehringia trinervia Clairv.	.	.	.	.	.	.	.	.	+	.	.	.	.	.	.	.	.	.	.	.	.	.	.	.	.
	13	1	4	Actaea spicata L.	.	.	.	.	.	.	.	.	.	+	.	.	.	.	.	.	.	.	.	.	.	.	.	.	.
	164	1	4	Carpinus betulus L.	.	.	.	.	.	+	.	.	.	.	.	.	.	.	.	.	.	.	.	.	.	.	.	.	.
	784	1	4	Ulmus minor Miller	.	.	.	.	.	.	.	.	.	+	.	.	.	.	.	.	.	.	.	.	.	.	.	.	.
				Caractéristiques des Querco-Fagea
				et des Querco-Fagetea :
	523	24	96	Poa nemoralis L.	+	2-2	3-3	1-1	3-3	2-2	3-3	3-3	+	+	+	2-2	+	3-3	2-2	+	.	+	2-2	+	1-1	2-2	+	3-3	3-3
	78	24	96	Asperula taurina L.	+	+	+	+	+	+	+	.	+	+	+	+	+	+	+	1-1	+	+	+	+	+	+	+	+	+
	258	21	84	Athyrium Filix femina (L.) Roth.	3-3	4-4	2-2	2-2	1-1	3-3	1-1	1-1	+	3-3	+	+	+	.	1-1	+	.	+	+	.	.	+	+	+	+
	693	21	84	Viburnum lantana L.	.	+	1-1	2-2	+	+	+	+	.	+	+	1-1	.	.	+	+	+	+	+	+	+	+	3-3	+	+
	303	20	80	Fraxinus excelsior L.	+	2-1	2-2	2-2	+	+	+	3-3	+	2-2	+	2-2	+	4-4	+	+	.	+	+	+	.	.	+	.	.
				subsp. coriariifolia (Sche.) E. Murray
	635	13	52	Sorbus aucuparia L.	4-4	.	+	+	+	+	+	+	.	.	.	+	+	.	+	.	.	.	+	.	.	.	+	.	+
	686	3	12	Valeriana alliariifolia Adams in W. & M.	.	.	.	+	+	+	.	.	.	.	.	.	.	.	.	.	.	.	.	.	.	.	+	.	.
	6	3	12	Acer campestre L.	.	.	.	.	.	.	.	.	.	.	.	.	.	+	.	+	+	.	.	.	.	.	.	.	.
	8	3	12	Acer platanoides L.	.	.	.	.	.	.	.	.	.	.	.	3-3	.	.	.	.	.	.	.	+	.	.	.	.	+
				Transgressives des Quercetea pubescentis :
				et unités subordonnées :
	696	23	92	Vicia truncatula Fischer ex M.B.	+	+	.	+	+	+	+	+	.	+	+	+	+	+	+	+	+	+	+	+	+	+	+	+	1-1
	636	6	24	Sorbus torminalis (L.) Crantz	.	.	3-3	.	+	.	2-2	+	.	.	.	.	.	+	.	.	+	.	.	.	.	.	.	.	.
	293	1	4	Evonymus latifolius Scop.	.	.	.	.	+	.	.	.	.	.	.	.	.	.	.	.	.	.	.	.	.	.	.	.	.
				Espèces des Artemisietea vulgaris
				(Galio-Urticetea) et uni. subord.
	182	24	96	Chaerophyllum aureum L.	+	+	+	+	+	+	+	.	+	1-1	+	+	+	+	+	+	+	1-1	1-1	1-1	+	+	1-1	+	+
	329	15	60	Geum urbanum L.	+	+	+	.	+	+	+	+	+	+	+	.	+	+	+	+	.	.	+	.	.	.	.	.	.
	407	15	60	Lamium album L.	+	+	+	.	.	+	.	+	+	+	.	+	+	+	+	+	.	.	.	+	+	.	+	.	.
				subsp. crinitum (Mont. & Auch.) Menn.
	410	14	56	Lapsana intermedia M.B.	+	.	+	.	.	+	.	+	+	.	+	+	+	+	.	+	.	+	+	+	+	.	.	.	.
	786	1	4	Urtica dioica L.	.	.	.	.	.	.	.	.	+	.	.	.	.	.	.	.	.	.	.	.	.	.	.	.	.
	582	1	4	Rumex obtusifolius L.	.	.	.	.	.	.	.	.	+	.	.	.	.	.	.	.	.	.	.	.	.	.	.	.	.
	327	1	4	Geranium robertianum L.	.	.	+	.	.	.	.	.	.	.	.	.	.	.	.	.	.	.	.	.	.	.	.	.	.
				Espèces des Epilobietea angustifolii
				et unités subordonnées :
	302	18	72	Fragaria vesca L.	+	.	+	+	+	+	+	+	+	.	+	+	+	+	.	+	+	+	+	.	+	.	+	.	.
	369	17	68	Hypericum hirsutum L.	.	.	+	+	+	+	+	+	.	.	+	+	.	+	+	+	+	+	+	+	.	+	+	.	.
				Espèce des Trifolio-Geranietea :
				et unités subordonnées :
	89	1	4	Astragalus glycyphylloides L.	.	.	.	.	.	.	.	.	.	.	.	.	.	.	.	.	.	.	.	.	.	.	.	.	+
				Espèces compagnes :
	503	24	96	Cervaria cervariifolia (C.A. mey.) Pim.	+	+	+	+	+	+	+	+	.	2-2	1-1	+	+	+	1-1	2-2	1-1	2-2	1-1	+	+	+	+	+	+
	770	20	80	Rosa sp.	+	+	1-1	+	+	+	+	+	.	+	+	+	+	2-2	+	+	+	+	+	+	.	.	+	.	.
	172	19	76	Cephalaria kotschyi Boiss.	.	.	+	.	+	+	+	+	.	.	3-3	.	3-3	1-1	+	3-3	1-1	3-3	3-3	3-3	+	3-3	3-3	2-2	2-2
	715	18	72	Silene vulgaris (Moench.) Gark.	+	+	+	+	.	.	.	+	+	+	+	+	+	+	+	+	+	+	+	.	+	.	+	.	.
				subsp. commutata (Guss.) Hayek
	225	16	64	Cruciata laevipes Opiz	.	.	+	.	+	.	+	+	.	.	.	.	+	+	+	.	+	+	+	+	+	+	+	+	+
	544	15	60	Primula macrocalyx Bge.	.	.	+	.	.	.	+	+	.	+	+	+	+	+	.	.	+	+	+	+	+	+	.	+	.
	566	15	60	Ranunculus buhsei Boiss.	.	.	+	.	.	+	+	+	.	.	+	.	+	+	+	+	.	.	+	+	+	+	.	+	+
	572	15	60	Rhynchocorys maxima C. Richter	+	.	+	.	.	.	.	+	.	.	.	.	+	+	+	+	+	+	+	+	+	+	+	.	+
	362	13	52	Hieracium prenanthoides Villars	.	+	.	.	.	.	.	+	+	.	.	.	.	+	+	+	+	.	.	+	+	+	+	+	+
	126	10	40	Brachypodium pinnatum (L.) P. Beauv.	.	.	.	.	.	.	.	.	.	.	.	.	.	.	+	+	+	+	+	+	.	+	+	+	+
	197	10	40	Cirsium osseticum (Adams) Petrak	.	.	.	.	.	.	.	.	.	.	.	.	+	+	+	+	.	+	+	+	.	+	+	+	.
	207	10	40	Cotoneaster racemiflorus (Desf.) Booth	+	2-2	+	+	+	.	.	+	.	.	.	.	.	.	.	+	.	.	.	+	+	.	+	.	.
				ex Bosse s.l.
	119	8	32	Berberis integerrima Bge.	.	.	.	+	.	.	.	+	.	.	.	.	+	.	.	+	.	.	+	+	+	.	+	.	.
	107	7	28	Azyneuma amplexicaule (Willd) Hand. Mazz.	.	.	.	.	.	.	.	.	.	.	.	.	.	.	.	+	.	+	+	+	+	+	.	.	+
				subsp. aucheri (D.C.) Bornm.
	33	7	28	Alchemilla sect. plicatae Fröhner	.	.	+	.	.	+	+	+	.	.	.	.	.	.	.	.	.	.	.	+	.	+	+	.	.
	656	7	28	Thalictrum foetidum L.	.	.	+	+	+	.	.	.	.	.	.	.	.	.	.	.	.	.	.	+	.	.	+	+	+
	513	6	24	Pimpinella anthriscoides Boiss.	.	.	.	.	.	.	.	.	.	.	.	.	.	+	+	.	.	+	.	+	.	+	+	.	.
	669	6	24	Trifolium canescens Willd	.	.	.	.	.	+	.	.	.	.	.	.	.	.	.	.	.	+	+	.	+	.	.	+	+
	199	5	20	Clinopodium vulgaris L.	.	.	.	.	.	.	.	.	.	.	.	.	.	+	.	.	.	+	.	+	.	.	+	+	.
				subsp. vulgare Rech. f.
	241	5	20	Dactylis glomerata L.	.	.	.	.	.	.	.	.	.	+	.	.	.	+	.	.	.	.	+	+	.	+	.	.	.
	785	5	20	Rubus sp.	+	+	.	.	.	.	.	.	+	+	.	+	.	.	.	.	.	.	.	.	.	.	.	.	.
	149	4	16	Campanula glomerata L.	.	.	+	.	.	+	.	.	.	.	.	.	.	.	.	+	.	.	.	.	.	.	+	.	.
				No. relevé :	338	342	335	341	340	339	336	337	307	316	319	318	308	317	311	309	320	310	314	239	313	240	237	242	241
